# Supplementary material for: The first record of the thomisid genus Ibana Benjamin, 2014 (Araneae, Thomisidae) from China, with the description of a new species
Source: Biodivers Data J. 2022 Sep 29;10:e93637. doi: 10.3897/BDJ.10.e93637 (PMC9836584; doi:10.3897/BDJ.10.e93637)
Supplement: XML Treatment for Ibana gan [file BDJ.10.e93637-treatment1.xml]

<!DOCTYPE tp:taxon-treatment
  PUBLIC "-//TaxonX//DTD Taxonomic Treatment Publishing DTD v0 20100105//EN" "tax-treatment-NSO.dtd">
<tp:taxon-treatment xmlns:tp="http://www.plazi.org/taxpub"><tp:treatment-meta><mixed-citation publication-type="journal"><person-group><name><surname>Liu</surname><given-names>Keke</given-names></name><name><surname>Li</surname><given-names>Wenhui</given-names></name><name><surname>Yao</surname><given-names>Yanbin</given-names></name><name><surname>Li</surname><given-names>Congzheng</given-names></name><name><surname>Li</surname><given-names>Shuqiang</given-names></name></person-group><article-title>The first record of the thomisid genus <italic><tp:taxon-name><tp:taxon-name-part taxon-name-part-type="genus" reg="Ibana">Ibana</tp:taxon-name-part></tp:taxon-name></italic> Benjamin, 2014 (<tp:taxon-name><tp:taxon-name-part taxon-name-part-type="order">Araneae</tp:taxon-name-part></tp:taxon-name>, <tp:taxon-name><tp:taxon-name-part taxon-name-part-type="family">Thomisidae</tp:taxon-name-part></tp:taxon-name>) from China, with the description of a new species</article-title><source>Biodivers Data J</source><day>29</day><month>09</month><year>2022</year><volume>10</volume><pub-id pub-id-type="doi">10.3897/BDJ.10.e93637</pub-id></mixed-citation></tp:treatment-meta><tp:nomenclature><tp:taxon-name>
            <object-id xmlns:xlink="http://www.w3.org/1999/xlink" content-type="arpha" xlink:type="simple">6EB13229-ED35-593B-909F-C2153AD4EBD9</object-id>
            <tp:taxon-name-part taxon-name-part-type="genus">Ibana</tp:taxon-name-part>
            <tp:taxon-name-part taxon-name-part-type="species">gan</tp:taxon-name-part>
            <object-id xmlns:xlink="http://www.w3.org/1999/xlink" content-type="zoobank" xlink:type="simple" object-id-type="ZooBank">2A1D6362-7BD5-4154-B5A5-477B438C413E</object-id>
          </tp:taxon-name><tp:taxon-authority>Liu &amp; Li</tp:taxon-authority><tp:taxon-status xmlns:xlink="http://www.w3.org/1999/xlink" xlink:type="simple">sp. n.</tp:taxon-status></tp:nomenclature><tp:treatment-sec sec-type="materials"><title>Materials</title><list list-type="alpha-lower" list-content="occurrences"><list-item><p><bold>Type status:</bold> <named-content xmlns:xlink="http://www.w3.org/1999/xlink" content-type="dwc:typeStatus" xlink:type="simple">Holotype</named-content>. <bold>Occurrence:</bold> recordedBy: <named-content xmlns:xlink="http://www.w3.org/1999/xlink" content-type="dwc:recordedBy" xlink:type="simple">Liu Ke-Ke</named-content>; individualCount: <named-content xmlns:xlink="http://www.w3.org/1999/xlink" content-type="dwc:individualCount" xlink:type="simple">1</named-content>; sex: <named-content xmlns:xlink="http://www.w3.org/1999/xlink" content-type="dwc:sex" xlink:type="simple">female</named-content>; lifeStage: <named-content xmlns:xlink="http://www.w3.org/1999/xlink" content-type="dwc:lifeStage" xlink:type="simple">adult</named-content>; <bold>Taxon:</bold> scientificName: <named-content xmlns:xlink="http://www.w3.org/1999/xlink" content-type="dwc:scientificName" xlink:type="simple"><tp:taxon-name><tp:taxon-name-part taxon-name-part-type="genus" reg="Ibana">Ibana</tp:taxon-name-part><tp:taxon-name-part taxon-name-part-type="species" reg="gan">gan</tp:taxon-name-part></tp:taxon-name></named-content>; <bold>Location:</bold> country: <named-content xmlns:xlink="http://www.w3.org/1999/xlink" content-type="dwc:country" xlink:type="simple">China</named-content>; stateProvince: <named-content xmlns:xlink="http://www.w3.org/1999/xlink" content-type="dwc:stateProvince" xlink:type="simple">Jiangxi</named-content>; county: <named-content xmlns:xlink="http://www.w3.org/1999/xlink" content-type="dwc:county" xlink:type="simple">Jinggangshan County Level City</named-content>; locality: <named-content xmlns:xlink="http://www.w3.org/1999/xlink" content-type="dwc:locality" xlink:type="simple">Jinggang Mountain National Nature Reserve, Maoping Town, Shenshan Village</named-content>; verbatimElevation: <named-content xmlns:xlink="http://www.w3.org/1999/xlink" content-type="dwc:verbatimElevation" xlink:type="simple">924 m</named-content>; verbatimCoordinates: <named-content xmlns:xlink="http://www.w3.org/1999/xlink" content-type="dwc:verbatimCoordinates" xlink:type="simple"><named-content content-type="dwc:verbatimCoordinates" xlink:type="simple">26°39'22.63"N, 114°12'20.16"E</named-content></named-content>; georeferenceProtocol: <named-content xmlns:xlink="http://www.w3.org/1999/xlink" content-type="dwc:georeferenceProtocol" xlink:type="simple">GPS</named-content>; <bold>Identification:</bold> identifiedBy: <named-content xmlns:xlink="http://www.w3.org/1999/xlink" content-type="dwc:identifiedBy" xlink:type="simple">Liu Ke-Ke</named-content>; dateIdentified: <named-content xmlns:xlink="http://www.w3.org/1999/xlink" content-type="dwc:dateIdentified" xlink:type="simple">2022</named-content>; <bold>Event:</bold> samplingProtocol: <named-content xmlns:xlink="http://www.w3.org/1999/xlink" content-type="dwc:samplingProtocol" xlink:type="simple">sweeping</named-content>; eventDate: <named-content xmlns:xlink="http://www.w3.org/1999/xlink" content-type="dwc:eventDate" xlink:type="simple">07/04/2020</named-content></p></list-item><list-item><p><bold>Type status:</bold> <named-content xmlns:xlink="http://www.w3.org/1999/xlink" content-type="dwc:typeStatus" xlink:type="simple">Paratype</named-content>. <bold>Occurrence:</bold> recordedBy: <named-content xmlns:xlink="http://www.w3.org/1999/xlink" content-type="dwc:recordedBy" xlink:type="simple">Liu Ke-Ke</named-content>; individualCount: <named-content xmlns:xlink="http://www.w3.org/1999/xlink" content-type="dwc:individualCount" xlink:type="simple">2</named-content>; sex: <named-content xmlns:xlink="http://www.w3.org/1999/xlink" content-type="dwc:sex" xlink:type="simple">female</named-content>; lifeStage: <named-content xmlns:xlink="http://www.w3.org/1999/xlink" content-type="dwc:lifeStage" xlink:type="simple">adult</named-content>; <bold>Taxon:</bold> scientificName: <named-content xmlns:xlink="http://www.w3.org/1999/xlink" content-type="dwc:scientificName" xlink:type="simple"><tp:taxon-name><tp:taxon-name-part taxon-name-part-type="genus" reg="Ibana">Ibana</tp:taxon-name-part><tp:taxon-name-part taxon-name-part-type="species" reg="gan">gan</tp:taxon-name-part></tp:taxon-name></named-content>; <bold>Location:</bold> country: <named-content xmlns:xlink="http://www.w3.org/1999/xlink" content-type="dwc:country" xlink:type="simple">China</named-content>; stateProvince: <named-content xmlns:xlink="http://www.w3.org/1999/xlink" content-type="dwc:stateProvince" xlink:type="simple">Jiangxi</named-content>; county: <named-content xmlns:xlink="http://www.w3.org/1999/xlink" content-type="dwc:county" xlink:type="simple">Jinggangshan County Level City</named-content>; locality: <named-content xmlns:xlink="http://www.w3.org/1999/xlink" content-type="dwc:locality" xlink:type="simple">Jinggang Mountain National Nature Reserve, Maoping Town, Shenshan Village</named-content>; verbatimElevation: <named-content xmlns:xlink="http://www.w3.org/1999/xlink" content-type="dwc:verbatimElevation" xlink:type="simple">924 m</named-content>; verbatimCoordinates: <named-content xmlns:xlink="http://www.w3.org/1999/xlink" content-type="dwc:verbatimCoordinates" xlink:type="simple"><named-content content-type="dwc:verbatimCoordinates" xlink:type="simple">26°39'22.63"N, 114°12'20.16"E</named-content></named-content>; georeferenceProtocol: <named-content xmlns:xlink="http://www.w3.org/1999/xlink" content-type="dwc:georeferenceProtocol" xlink:type="simple">GPS</named-content>; <bold>Identification:</bold> identifiedBy: <named-content xmlns:xlink="http://www.w3.org/1999/xlink" content-type="dwc:identifiedBy" xlink:type="simple">Liu Ke-Ke</named-content>; dateIdentified: <named-content xmlns:xlink="http://www.w3.org/1999/xlink" content-type="dwc:dateIdentified" xlink:type="simple">2022</named-content>; <bold>Event:</bold> samplingProtocol: <named-content xmlns:xlink="http://www.w3.org/1999/xlink" content-type="dwc:samplingProtocol" xlink:type="simple">sweeping</named-content>; eventDate: <named-content xmlns:xlink="http://www.w3.org/1999/xlink" content-type="dwc:eventDate" xlink:type="simple">07/04/2020</named-content></p></list-item><list-item><p><bold>Type status:</bold> <named-content xmlns:xlink="http://www.w3.org/1999/xlink" content-type="dwc:typeStatus" xlink:type="simple">Paratype</named-content>. <bold>Occurrence:</bold> recordedBy: <named-content xmlns:xlink="http://www.w3.org/1999/xlink" content-type="dwc:recordedBy" xlink:type="simple">Liu Ke-Ke</named-content>; individualCount: <named-content xmlns:xlink="http://www.w3.org/1999/xlink" content-type="dwc:individualCount" xlink:type="simple">1</named-content>; sex: <named-content xmlns:xlink="http://www.w3.org/1999/xlink" content-type="dwc:sex" xlink:type="simple">female</named-content>; lifeStage: <named-content xmlns:xlink="http://www.w3.org/1999/xlink" content-type="dwc:lifeStage" xlink:type="simple">adult</named-content>; <bold>Taxon:</bold> scientificName: <named-content xmlns:xlink="http://www.w3.org/1999/xlink" content-type="dwc:scientificName" xlink:type="simple"><tp:taxon-name><tp:taxon-name-part taxon-name-part-type="genus" reg="Ibana">Ibana</tp:taxon-name-part><tp:taxon-name-part taxon-name-part-type="species" reg="gan">gan</tp:taxon-name-part></tp:taxon-name></named-content>; <bold>Location:</bold> country: <named-content xmlns:xlink="http://www.w3.org/1999/xlink" content-type="dwc:country" xlink:type="simple">China</named-content>; stateProvince: <named-content xmlns:xlink="http://www.w3.org/1999/xlink" content-type="dwc:stateProvince" xlink:type="simple">Jiangxi</named-content>; county: <named-content xmlns:xlink="http://www.w3.org/1999/xlink" content-type="dwc:county" xlink:type="simple">Jinggangshan County Level City</named-content>; locality: <named-content xmlns:xlink="http://www.w3.org/1999/xlink" content-type="dwc:locality" xlink:type="simple">Ciping Town, Dajing Village, General Forest</named-content>; verbatimElevation: <named-content xmlns:xlink="http://www.w3.org/1999/xlink" content-type="dwc:verbatimElevation" xlink:type="simple">988 m</named-content>; verbatimCoordinates: <named-content xmlns:xlink="http://www.w3.org/1999/xlink" content-type="dwc:verbatimCoordinates" xlink:type="simple"><named-content content-type="dwc:verbatimCoordinates" xlink:type="simple">26°33'3.6"N, 114°6'50.4"E</named-content></named-content>; georeferenceProtocol: <named-content xmlns:xlink="http://www.w3.org/1999/xlink" content-type="dwc:georeferenceProtocol" xlink:type="simple">GPS</named-content>; <bold>Identification:</bold> identifiedBy: <named-content xmlns:xlink="http://www.w3.org/1999/xlink" content-type="dwc:identifiedBy" xlink:type="simple">Liu Ke-Ke</named-content>; dateIdentified: <named-content xmlns:xlink="http://www.w3.org/1999/xlink" content-type="dwc:dateIdentified" xlink:type="simple">2022</named-content>; <bold>Event:</bold> samplingProtocol: <named-content xmlns:xlink="http://www.w3.org/1999/xlink" content-type="dwc:samplingProtocol" xlink:type="simple">sweeping</named-content>; eventDate: <named-content xmlns:xlink="http://www.w3.org/1999/xlink" content-type="dwc:eventDate" xlink:type="simple">07/03/2020</named-content></p></list-item></list></tp:treatment-sec><tp:treatment-sec sec-type="Description"><title>Description</title><p><bold>Female</bold> (holotype). Habitus as in Fig. <xref ref-type="fig" rid="F8090570">1</xref>A and B and Fig. <xref ref-type="fig" rid="F8090524">4</xref>B–D. Total length 9.5, carapace 4.1 long, 3.94 wide, with abundant white setae on surface. AER strongly recurved and PER slightly recurved; eye sizes and interdistances (Fig. <xref ref-type="fig" rid="F8090570">1</xref>A and C): AME 0.1, ALE 0.19, PME 0.14, PLE 0.16; AME–AME 0.17, AME–ALE 0.13, PME–PME 0.29, PME–PLE 0.25, AME–PME 0.36, AME–PLE 0.56, ALE–ALE 0.59, PLE–PLE 1.07, ALE–PLE 0.27. MOA 0.42 long, frontal width 0.34, posterior width 0.56. Chelicerae (Fig. <xref ref-type="fig" rid="F8090570">1</xref>B and D) with abundant setae on frontal part, three promarginal (median largest, proximal smallest) and two retromarginal teeth (distal stout, apex split into two branches of different sizes). Endites (Fig. <xref ref-type="fig" rid="F8090570">1</xref>B and D) slightly oblique, longer than wide, brush-shaped, anterolateral area of endite with rows of thick setae. Labium slightly wider than long, anteriorly with 12–14 setae. Sternum (Fig. <xref ref-type="fig" rid="F8090570">1</xref>B), longer than wide, anteromedially with a wide notch, lateral margin with weak precoxal triangles, except intercoxae I and II, posteriorly triangular, pointed end. Legs (Fig. <xref ref-type="fig" rid="F8090570">1</xref>F–I): measurements: I 17.41 (5.19, 2.26, 4.99, 3.26, 1.71); II 17.07 (5.24, 2.22, 4.92, 3.05, 1.64); III 9.18 (2.93, 1.47, 2.36, 1.58, 0.84); IV 10.84 (3.58, 1.53, 2.69, 2.00, 1.04); spination: I Fe: d10, p3, r5; Pa: d1, r1; Ti: p3, r3, v8; Mt: d2, p2, r2, v4; II Fe: d9; Pa: d1, r1; Ti: p3, r1, v8; Mt: d2, p2, r2, v4; III Fe: d2; Pa: d1; Ti: d3, p3, r2, v4; Mt: d3, p2, r3, v5; IV: Fe: d2, p1, r1; Pa: p1, r1; Ti: d2, p2, r2, v4; Mt: d3, p3, r1, v3. Abdomen (Fig. <xref ref-type="fig" rid="F8090570">1</xref>E) 5.07 long, 4.91 wide, with two pairs of sigilla in anteromedial part.</p><p>Colouration (Fig. <xref ref-type="fig" rid="F8090570">1</xref>). Carapace reddish-brown, with radial, irregular, narrowed dark-brown stripes around longitudinal fovea. Chelicerae dark brown. Endites and labium yellowish-brown. Sternum yellowish-brown. Legs: coxae I yellow brown, II–IV yellow; femora, patellae, tibiae, metatarsi and tarsi I and II yellow brown; leg III yellow, with dark brown annulations on distal tibia and metatarsus; leg IV yellow, with dark brown annulations on distal femur, tibia and metatarsus and on patella. Abdomen yellowish-white, medially with a broad yellow brown band; venter with three yellowish-brown stripes medially.</p><p>Epigyne (Fig. <xref ref-type="fig" rid="F8090572">2</xref> and Fig. <xref ref-type="fig" rid="F8155187">3</xref>). Peento-like, anteromedially with a transverse ridge (TrC). Copulatory openings (CO) located at the lateral of the ridge, slit-like. Copulatory ducts (CD) flat, extending along spermathecae from anterolateral of the ridge to posterior of spermathecae. Spermathecae (Spe) round, contiguous. Fertilisation ducts (FD) relatively broad, located posteriorly on spermathecae, directed anterolaterally.</p><p><bold>Male.</bold> Unknown.</p><sec sec-type="Comments"><title>Comments</title><p>In life (Fig. <xref ref-type="fig" rid="F8090524">4</xref>), this species exhibits green colours in most parts of the legs and abdomen, while yellowish after preservation in ethanol.</p></sec></tp:treatment-sec><tp:treatment-sec sec-type="Diagnosis"><title>Diagnosis</title><p>The new species can be distinguished from <italic><tp:taxon-name><tp:taxon-name-part taxon-name-part-type="genus" reg="Ibana">Ibana</tp:taxon-name-part><tp:taxon-name-part taxon-name-part-type="species" reg="senagang">senagang</tp:taxon-name-part></tp:taxon-name></italic> Benjamin, 2014 (<xref ref-type="bibr" rid="B8153929">Benjamin 2014</xref>: 181, figs. 1G, 3A–C) by the transverse ridge of copulatory openings present (vs. absent), the copulatory ducts extending from anterolateral to posteromedial part of epigyne (vs. from medial to anteromedial) and the oval, contiguous spermathecae (vs. close touching) (Figs <xref ref-type="fig" rid="F8090572">2</xref>, <xref ref-type="fig" rid="F8155187">3</xref>).</p></tp:treatment-sec><tp:treatment-sec sec-type="Etymology"><title>Etymology</title><p>The specific name refers to the Chinese abbreviation for Jiangxi Province; noun in apposition.</p></tp:treatment-sec><tp:treatment-sec sec-type="Distribution"><title>Distribution</title><p>Known only from the type locality in Jiangxi Province, China (Fig. <xref ref-type="fig" rid="F8090550">5</xref>).</p></tp:treatment-sec><tp:treatment-sec><!--Section generated to contain objects referenced in tp:taxon-treatment.--><fig id="F8090570" position="float" orientation="portrait"><object-id xmlns:xlink="http://www.w3.org/1999/xlink" content-type="arpha" xlink:type="simple">4E30D93D-2CDE-5DC6-9F41-CF5EBD734D3B</object-id><object-id xmlns:xlink="http://www.w3.org/1999/xlink" content-type="doi" xlink:type="simple">10.3897/BDJ.10.e93637.figure1</object-id><label>Figure 1.</label><caption><p><italic><tp:taxon-name><tp:taxon-name-part taxon-name-part-type="genus" reg="Ibana">Ibana</tp:taxon-name-part><tp:taxon-name-part taxon-name-part-type="species" reg="gan">gan</tp:taxon-name-part></tp:taxon-name></italic> <bold>sp. n.</bold>, female holotype. <bold>A</bold> habitus, dorsal view; <bold>B</bold> same, ventral view; <bold>C</bold> frontal part of prosoma, dorsal view; <bold>D</bold> chelicerae, white arrow shows the distal stout retromarginal tooth, posterior view; <bold>E</bold> abdomen, dorsal view; <bold>F</bold> legs I and II, femora, white arrow shows femur I, prolateral view; <bold>G</bold> same, black arrow shows leg I, ventral view; <bold>H</bold> leg III, retrolateral view; <bold>I</bold> leg IV, retrolateral view. Scale bars: A, B, F–I 0.5 mm; C, D 0.1 mm, E 0.2 mm.</p></caption><graphic xmlns:xlink="http://www.w3.org/1999/xlink" xlink:href="bdj-10-e93637-g001.jpg" position="float" id="oo_744308.jpg" orientation="portrait" xlink:type="simple"><uri content-type="original_file" xlink:type="simple">https://binary.pensoft.net/fig/744308</uri></graphic></fig><fig id="F8090524" position="float" orientation="portrait"><object-id xmlns:xlink="http://www.w3.org/1999/xlink" content-type="arpha" xlink:type="simple">FC6D96F1-6D51-5270-953A-CAB0D11EED31</object-id><object-id xmlns:xlink="http://www.w3.org/1999/xlink" content-type="doi" xlink:type="simple">10.3897/BDJ.10.e93637.figure4</object-id><label>Figure 4.</label><caption><p><italic><tp:taxon-name><tp:taxon-name-part taxon-name-part-type="genus" reg="Ibana">Ibana</tp:taxon-name-part><tp:taxon-name-part taxon-name-part-type="species" reg="gan">gan</tp:taxon-name-part></tp:taxon-name></italic> <bold>sp. n.</bold>, female. <bold>A</bold> type locality in Huangyangjie Scenic Spot, Jinggang Mountain National Nature Reserve; <bold>B–D</bold> photos of living specimen.</p></caption><graphic xmlns:xlink="http://www.w3.org/1999/xlink" xlink:href="bdj-10-e93637-g004.jpg" position="float" id="oo_744293.jpg" orientation="portrait" xlink:type="simple"><uri content-type="original_file" xlink:type="simple">https://binary.pensoft.net/fig/744293</uri></graphic></fig><fig id="F8090572" position="float" orientation="portrait"><object-id xmlns:xlink="http://www.w3.org/1999/xlink" content-type="arpha" xlink:type="simple">D4BE5B31-DE2B-5B90-9A9D-DAE9FFDA8463</object-id><object-id xmlns:xlink="http://www.w3.org/1999/xlink" content-type="doi" xlink:type="simple">10.3897/BDJ.10.e93637.figure2</object-id><label>Figure 2.</label><caption><p><italic><tp:taxon-name><tp:taxon-name-part taxon-name-part-type="genus" reg="Ibana">Ibana</tp:taxon-name-part><tp:taxon-name-part taxon-name-part-type="species" reg="gan">gan</tp:taxon-name-part></tp:taxon-name></italic> <bold>sp. n.</bold>, female holotype. <bold>A</bold> epigyne, ventral view; <bold>B</bold> vulva, dorsal view. Abbreviations: CD – copulatory duct, CO – copulatory opening, FD – fertilisation duct, Spe – spermatheca, TrC – transverse ridge of copulatory openings. Scale bars: 0.1 mm.</p></caption><graphic xmlns:xlink="http://www.w3.org/1999/xlink" xlink:href="bdj-10-e93637-g002.jpg" position="float" id="oo_726662.jpg" orientation="portrait" xlink:type="simple"><uri content-type="original_file" xlink:type="simple">https://binary.pensoft.net/fig/726662</uri></graphic></fig><fig id="F8155187" position="float" orientation="portrait"><object-id xmlns:xlink="http://www.w3.org/1999/xlink" content-type="arpha" xlink:type="simple">BC4F6F67-A770-5863-AE1C-C64F1DE38A86</object-id><object-id xmlns:xlink="http://www.w3.org/1999/xlink" content-type="doi" xlink:type="simple">10.3897/BDJ.10.e93637.figure3</object-id><label>Figure 3.</label><caption><p><italic><tp:taxon-name><tp:taxon-name-part taxon-name-part-type="genus" reg="Ibana">Ibana</tp:taxon-name-part><tp:taxon-name-part taxon-name-part-type="species" reg="gan">gan</tp:taxon-name-part></tp:taxon-name></italic> <bold>sp. n.</bold>, female holotype. <bold>A</bold> epigyne, ventral view; <bold>B</bold> vulva, dorsal view. Abbreviations: CD – copulatory duct, CO – copulatory opening, FD – fertilisation duct, Spe – spermatheca, TrC – transverse ridge of copulatory openings. Scale bars: 0.1 mm.</p></caption><graphic xmlns:xlink="http://www.w3.org/1999/xlink" xlink:href="bdj-10-e93637-g003.jpg" position="float" id="oo_745437.jpg" orientation="portrait" xlink:type="simple"><uri content-type="original_file" xlink:type="simple">https://binary.pensoft.net/fig/745437</uri></graphic></fig><fig id="F8090550" position="float" orientation="portrait"><object-id xmlns:xlink="http://www.w3.org/1999/xlink" content-type="arpha" xlink:type="simple">FACAC851-34EE-5541-9DD0-AF54A22F128E</object-id><object-id xmlns:xlink="http://www.w3.org/1999/xlink" content-type="doi" xlink:type="simple">10.3897/BDJ.10.e93637.figure5</object-id><label>Figure 5.</label><caption><p>Records of <italic><tp:taxon-name><tp:taxon-name-part taxon-name-part-type="genus" reg="Ibana">Ibana</tp:taxon-name-part><tp:taxon-name-part taxon-name-part-type="species" reg="gan">gan</tp:taxon-name-part></tp:taxon-name></italic> <bold>sp. n.</bold>, from Jiangxi Province, China.</p></caption><graphic xmlns:xlink="http://www.w3.org/1999/xlink" xlink:href="bdj-10-e93637-g005.jpg" position="float" id="oo_744294.jpg" orientation="portrait" xlink:type="simple"><uri content-type="original_file" xlink:type="simple">https://binary.pensoft.net/fig/744294</uri></graphic></fig></tp:treatment-sec><ref-list><ref id="B8153929"><element-citation xmlns:xlink="http://www.w3.org/1999/xlink" publication-type="article" xlink:type="simple"><person-group person-group-type="author"><name name-style="western"><surname>Benjamin</surname><given-names>S. P.</given-names></name></person-group><year>2014</year><article-title>Two new species of <italic><tp:taxon-name><tp:taxon-name-part taxon-name-part-type="genus" reg="Pharta">Pharta</tp:taxon-name-part></tp:taxon-name></italic> Thorell, 1891 with the description of <italic><tp:taxon-name><tp:taxon-name-part taxon-name-part-type="genus" reg="Ibana">Ibana</tp:taxon-name-part><tp:taxon-name-part taxon-name-part-type="species" reg="senagang">senagang</tp:taxon-name-part></tp:taxon-name></italic> gen. et sp. nov. (<tp:taxon-name><tp:taxon-name-part taxon-name-part-type="order">Araneae</tp:taxon-name-part></tp:taxon-name>: <tp:taxon-name><tp:taxon-name-part taxon-name-part-type="family">Thomisidae</tp:taxon-name-part></tp:taxon-name>)</article-title><source>Zootaxa</source><volume>3894</volume><issue>1</issue><fpage>177</fpage><lpage>182</lpage><pub-id pub-id-type="doi">10.11646/zootaxa.3894.1.15</pub-id></element-citation></ref></ref-list></tp:taxon-treatment>
